# Supplementary material for: Synergistic Effects of High-Intensity Ultrasound Combined with L-Lysine for the Treatment of Porcine Myofibrillar Protein Regarding Solubility and Flavour Adsorption Capacity
Source: Foods. 2024 Feb 19;13(4):629. doi: 10.3390/foods13040629 (PMC10887734; doi:10.3390/foods13040629)
Supplement: Supplementary file 1 [file foods-13-00629-s001.zip]

Archive with 1 entries (1 files):
- foods-2837063-supplementary.pdf
